# Supplementary material for: Assessment of Stage Two Hypertension Treatment Plans Written by Generative AI
Source: J Clin Med. 2026 Apr 18;15(8):3103. doi: 10.3390/jcm15083103 (PMC13118107; doi:10.3390/jcm15083103)
Supplement: Supplementary file 1 [file jcm-15-03103-s001.zip]

Archive with 1 entries (1 files):
- jcm-4184509-supplementary.pdf
